# Supplementary material for: Clinicopathological Characteristics of Primary Pulmonary Hodgkin Lymphoma (PPHL): Two Institutional Experiences with Comprehensive Literature Review of 115 PPHL Cases
Source: J Clin Med. 2022 Dec 23;12(1):126. doi: 10.3390/jcm12010126 (PMC9821715; doi:10.3390/jcm12010126)
Supplement: Supplementary file 1 [file jcm-12-00126-s001.zip]

Archive with 1 entries (1 files):
- jcm-2111586-supplementary.pdf
